# Supplementary material for: High resolution atomic force and Kelvin probe force microscopy image data of InAs(001) surface using frequency modulation method
Source: Data Brief. 2020 Jan 25;29:105177. doi: 10.1016/j.dib.2020.105177 (PMC7005429; doi:10.1016/j.dib.2020.105177)
Supplement: Multimedia component 1 [file mmc1.xml]

<?xml version="1.0" encoding="utf-8" standalone="no"?>
<data>
  <datasets>
    <author>sangyeob@hanbat.ac.kr</author>
    <type>0</type>
    <dataset>
      <value>4</value>
      <reason>Data will be made available on request</reason>
      <comments />
    </dataset>
  </datasets>
</data>
